# Supplementary material for: Identification of phenological QTLs using a combination of high- and low-coverage whole genome sequencing in Japanese plum (Prunus salicina Lindl.)
Source: Hortic Res. 2025 Nov 4;13(1):uhaf271. doi: 10.1093/hr/uhaf271 (PMC12863216; doi:10.1093/hr/uhaf271)
Supplement: Web_Material_uhaf271 [file web_material_uhaf271.zip]

Archive with 10 entries (10 files):
- Figure S1. Histograms BSxPIO-modificada.jpg
- Figure S2. Histograms RBxBS.jpg
- Figure S3. Histograms RBxSRP.jpg
- Figure S4. PCA, Screeplot.jpg
- Figure S5. Spearman correlations-modificada.jpg
- Figure S6.jpg
- Figure S7-new.jpg
- Figure S8.jpg
- Figure S9.jpg
- Nicolas-Almansa et al_SuplementaryTables_R1_new.xlsx
