# Supplementary material for: Identification of phenological QTLs using a combination of high- and low-coverage whole genome sequencing in Japanese plum (Prunus salicina Lindl.)
Source: Hortic Res. 2025 Nov 4;13(1):uhaf271. doi: 10.1093/hr/uhaf271 (PMC12863216; doi:10.1093/hr/uhaf271)
Supplement: Web_Material_uhaf271 [file web_material_uhaf271.zip › Nicolas-Almansa et al_SuplementaryTables_R1_new.xlsx]

## Sheet: Table S1 - parental genotypes
Table 1. Parental genotypes information, including origin and main agronomic characteristics (self-compatibility, flowering and ripening time and skin and flesh colour).
Cultivar	Origin	Self-compatibility	Flowering	Ripening	Skin color	Flesh Color	Reference
Santa Rosa Precoz	Spain	Self-compatible	Early	Medium	Red	Yellow	[24]
Pioneer	South Africa	Self-compatible	Very early	Early	Red	Yellow	[25]
Red Beaut	USA	Self-incompatible	Early	Early	Red	Yellow	[25]
Black Splendor	USA	Self-incompatible	Very early	Early	Black	Red	[25]

## Sheet: Table S2. WGS
Table S2. Whole Genome Sequencing (WGS) of the parental lines ‘Santa Rosa Precoz’ (SRP), ‘Pioneer’ (PIO), ‘Red Beaut’ (RB), and ‘Black Splendor’ (BS). The raw data generated by the sequencer, as well as the raw and retained reads, are shown. The percentage of retained reads is indicated in parentheses.
Sample	Raw data (Gb)	Reads
		Raw	After triming
SRP	29	193383502	173,580,0190 (89.76)
PIO	26.6	177089588	158,014,786 (89.23)
RB	26.3	175173322	156,987,876 (89.62)
BS	26.2	174744788	157,321,936 (90.03)
Total	108.1	720391200	645904617

## Sheet: Table S3. Masurca
Table S3. Quality assessment metrics of the whole genome assembly obtained with MaSuRCA for the parental lines ‘Santa Rosa Precoz’ (SRP), ‘Pioneer’ (PIO), ‘Red Beaut’ (RB), and ‘Black Splendor’ (BS). Metrics include: number of assembled contigs (≥ 0 bp, 1000 bp, 5000 bp, etc.); total length of assembled sequences by contig size; GC content; N50 and N75: lengths of the shortest contigs covering 50…
Assembly	SRP	PIO	RB	BS
Contigs (≥ 0 pb)	133020	117719	124160	114373
Contigs (≥ 1000 pb)	63058	55123	56997	52189
Contigs (≥ 5000 pb)	13225	12684	12401	12380
Contigs (≥ 10000 pb)	3704	4175	3933	4179
Contigs (≥ 25000 pb)	190	439	406	516
Contigs (≥ 50000 pb)	8	35	45	79
Total length (≥ 0 pb)	270089980	256551600	258771398	251611425
Total length (≥ 1000 pb)	231895143	222529703	222307610	218050455
Total length (≥ 5000 pb)	120697388	127588485	123339816	129482611
Total length (≥ 10000 pb)	55059852	68606579	64683367	72546628
Total length (≥ 25000 pb)	5997285	15025781	14645919	19679393
Total length (≥ 50000 pb)	460590	2290464	2960433	5356689
Contigs	97639	85642	89731	81968
Largest contig	78300	121825	122218	151068
Total length	256426985	244148355	245460960	239116243
GC (%)	37.37	37.38	37.4	37.36
N50	4617	5342	5028	5661
N75	2065	2287	2158	2351
L50	14789	11617	12280	10513
L75	35633	29122	30974	26969
N's per 100 kbp	0	0	0	0

## Sheet: Table S4. Alignment
Table S4. Alignment of reads with the MaSuRCA whole-genome assemblies of ‘Santa Rosa Precoz’ (SRP), ‘Pioneer’ (PIO), ‘Red Beaut’ (RB), and ‘Black Splendor’ (BS). Exact alignment rates are shown in parentheses.
	SRP	PIO	RB	BS
Reads	96691751	88544794	87586661	87372394
Paired	96691751	88544794	87586661	87372394
Aligned concordantly 0 times	16,054,821 (16.60%)	12,208,384 (13.79%)	13,906,059 (15.88%)	13,049,173 (14.94%)
Aligned concordantly exactly 1 time	48,282,459 (49.93%)	45,699,626 (51.61%)	44,786,219 (51.13%)	45,485,916 (52.06%)
Aligned concordantly > 1 times	32,354,471 (33.46%)	30,636,784 (34.60%)	28,894,383 (32.99%)	28,837,305 (33.01%)
Overall alignment rate	0.9334	0.9434	0.9412	0.9434

## Sheet: Table S5. BUSCO
Table S5. BUSCO quality analysis of the whole-genome assemblies of the parental lines ‘Santa Rosa Precoz’ (SRP), ‘Pioneer’ (PIO), ‘Red Beaut’ (RB), and ‘Black Splendor’ (BS).
BUSCOs Num. (%)	Sanyueli	SRP	PIO	RB	BS
	(%)	Num.(%)	Num.(%)	Num.(%)	Num.(%)
Complete (C)	95.7	1322 (81.9)	1363 (84.5)	1349 (83.6)	1371 (84.9)
Complete and single-copy (S)	86.5	1298 (80.4)	1336 (82.8)	1327 (82.2)	1345 (83.3)
Complete and duplicated (D)	9.2	24 (1.5)	27 (1.7)	22 (1.4)	26 (1.6)
Fragmented (F)	1.3	209 (12.9)	177 (11.0)	191 (11.8)	182 (11.3)
Missing (M)	3	83 (5.2)	74 (4.5)	74 (4.6)	61 (3.8)

## Sheet: Table S6. INDELS
Table S6. Deletions, insertions, and SNPs observed in the whole-genome assemblies of ‘Santa Rosa Precoz’ (SRP), ‘Pioneer’ (PIO), ‘Red Beaut’ (RB), and ‘Black Splendor’ (BS).
Parental	Deletions	Insertions	SNPs
SRP	143852	148778	2381843
PIO	133894	134217	2071240
RB	135566	136562	2128922
BS	132639	135863	2080499
Total	545951	555420	8662504

## Sheet: Table S7. Invers_Transi
Table S7. Distribution of transitions and transversions in genetic variants for the whole genomes of ‘Santa Rosa Precoz’ (SRP), ‘Pioneer’ (PIO), ‘Red Beaut’ (RB), and ‘Black Splendor’ (BS), with the number and percentage of allelic sites in parentheses.
	SRP	PIO	RB	BS
Transitions
AG	698,148 (49.95)	605,827 (50.01)	623,387 (50.02)	605,871 (49.98)
GT	699,572 (50.05)	605,784 (49.99)	622,912 (49.98)	606,299 (50.02)
Total	1,397,720 (58.99)	1,211,611 (58.81)	1,246,299 (58.85)	1,212,170 (58.58)
Transversions
AC	250,918 (25.83)	219,321 (25.84)	225,536 (25.88)	221,016 (25.79)
AT	312,767 (32.19)	273,475 (32.22)	281,131 (32.26)	277,855 (32.42)
CG	156,828 (16.14)	135,936 (16.02)	139,547 (16.01)	137,172 (16.01)
GT	156,828 (25.84)	219,969 (25.92)	225,211 (25.84)	220,944 (25.78)
Total	971,570 (41.01)	848,701 (41.19)	871,425 (41.15)	856,987 (41.42)

## Sheet: Table S8. SNPs by enzymes
Table S8. Number of SNPs at each stage of genetic map construction.
Progeny	Parental	Raw			FSFHap-	Filtered	Genetic map
		HindIII	PstI	Total	Imputed
BS×PIO	BS	1.347	568	1.915	331	297	252
	PIO	1.709	866	2.575	1.026	866	519
RB×BS	RB	2.269	1.12	3.389	1.134	1.042	441
	BS	1.312	557	1.869	455	444	334
RB×SRP	RB	1.345	655	2	1.134	1.042	428
	SRP	1.418	664	2.082	383	363	305

## Sheet: Table S9-Test of normality
Table S9. Summary of descriptive statistics and Kolmogorov-Simornov test of the evaluated traits in the three populations 'Black Splendor' x 'Pioneer' (BS×PIO), 'Red Beaut' × 'Black Splendor' (RB×BS) and 'Red Beaut' × 'Santa Rosa Precoz' (RB×SRP) F1 progenies during the three years of study.
		Descriptive statistics					Test of Normality
Population	Trait	Year	Average	SD	Min	Max	Kolmogorov-Smirnova
							Statistic	gl	Sig.
BS×PIO	BF	2019	43.49	7.14	26	60	0.137	732	0
		2020	41.67	7.54	15	56	0.12	732	0
		2021	41.84	6.45	21	58	0.167	744	0
	FF	2019	47.28	6	35	64	0.072	1128	0
		2020	49.16	5.36	36	60	0.081	1140	0
		2021	46.63	7.56	20	61	0.094	1056	0
	EF	2019	49.19	6.25	36	65	0.112	1008	0
		2020	51.63	5.18	35	61	0.098	1188	0
		2021	49.18	7.34	30	64	0.07	1104	0
	FI	2019	1.98	0.68	0	3	0.186	1368	0
		2020	1.97	0.78	0.5	3	0.154	1404	0
		2021	2.15	0.75	0.5	3	0.206	1296	0
	RD	2019	167.38	16.51	135	207	0.121	1332	0
		2020	167.49	15.92	139	207	0.094	1344	0
		2021	160.93	11.93	139	186	0.123	840	0
	FDP	2019	117.95	15.07	93	156	0.114	1152	0
		2020	115.2	15.5	90	153	0.118	1176	0
		2021	119.43	15.11	96	154	0.155	1104	0
	P	2019	2.13	1.46	0	5	0.156	1200	0
		2020	2.18	1.48	0	5	0.136	1188	0
		2021	2.02	1.4	0	4.5	0.144	1164	0
RB×BS	BF	2019	51.82	4.81	41	61	0.124	888	0
		2020	48.99	3.25	41	57	0.17	900	0
		2021	44.57	4.09	39	55	0.164	864	0
	FF	2019	55.15	4.18	45	64	0.121	816	0
		2020	51.77	3.04	44	60	0.178	852	0
		2021	47.46	4.34	41	58	0.134	804	0
	EF	2019	57.69	4.03	47	66	0.167	816	0
		2020	54.09	2.86	48	62	0.145	840	0
		2021	49.58	4.72	41	60	0.19	792	0
	FI	2019	1.1	0.8	0	3	0.179	1128	0
		2020	1.06	0.75	0	3	0.167	1104	0
		2021	1.19	0.8	0	3	0.216	1104	0
	RD	2019	159.36	11.2	140	189	0.084	912	0
		2020	155.01	11.92	139	189	0.131	912	0
		2021	156.28	11.08	137	194	0.11	924	0
	FDP	2019	104.79	11.32	85	133	0.074	912	0
		2020	103.12	11.51	85	134	0.109	912	0
		2021	108.96	11.79	87	141	0.077	888	0
	P	2019	1.3	1.29	0	4.5	0.174	1176	0
		2020	1.24	1.25	0	4.5	0.213	1152	0
		2021	1.23	1.18	0	4	0.229	1188	0
RB×SRP	BF	2019	57.57	3.81	47	68	0.132	756	0
		2020	54.61	3.34	49	64	0.108	768	0
		2021	48.86	4.8	41	61	0.144	768	0
	FF	2019	60.78	3.7	52	71	0.115	864	0
		2020	57.43	3.41	52	67	0.123	888	0
		2021	51.83	4.88	43	67	0.123	852	0
	EF	2019	55	75	63.4	3.87	0.11	840	0
		2020	54	69	59.39	3.5	0.163	852	0
		2021	46	71	54.91	5.34	0.127	816	0
	FI	2019	0.99	0.79	0	3	0.256	1104	0
		2020	0.88	0.72	0	2.5	0.298	1128	0
		2021	1.03	0.73	0	3	0.226	1128	0
	RD	2019	167.62	13.15	145	196	0.092	563	0
		2020	161.54	14.08	139	195	0.071	648	0
		2021	163.67	15.37	140	197	0.127	648	0
	FDP	2019	106.94	11.5	84	134	0.081	587	0
		2020	103.57	12.54	80	135	0.057	648	0
		2021	110.63	13.15	84	142	0.101	648	0
	P	2019	0.83	1.13	0	4	0.295	1164	0
		2020	0.89	1.19	0	5	0.275	1188	0
		2021	0.76	0.98	0	4	0.331	1188	0
a. Lilliefors Significance Correction

## Sheet: Table S10 - KW test
Table S10. Kruskal–Wallis analysis for independent samples for the year factor was performed on the evaluated traits that exhibit a non-parametric distribution in the populations ‘Black Splendor’ × ‘Pioneer’ (BS×PIO), 'Red Beaut' × 'Black Splendor' (RB×BS), and 'Red Beaut' × 'Santa Rosa Precoz' (RB×SRP). Bolded values indicate significant differences in the distribution of the traits.
	Trait		Significance
			BS×PIO		RB×BS		RB×SRP
	Begining of flowering		0.158		0		0
	Full flowering		0.036		0		0
	End of flowering		0.005		0		0
	Flowering intensity		0.102		0.654		0.254
	Ripening date		0.018		0.028		0.099
	Fruit development period		0.137		0.008		0.031
	Productivity		0.716		0.974		0.663

[truncated: 11 more sheets: Table S11- Bonferroni test, Table S12 - Correlations, Table S13 - Summary of SNPs, Table S14- BSxPIO QTLs, Table S15-RBxBS QTLs, Table S16- RBxSRP QTLs, Table S17- BSxPIO Allelic efect, Table S18-RBxBS Allelic efect, Table S19- RBxSRP Allelic efect, Table S20 Genetic maps, Table S21 - candidategenes]
